# Supplementary material for: Does Connected Health Technology Improve Health-Related Outcomes in Rural Cardiac Populations? Systematic Review Narrative Synthesis
Source: Int J Environ Res Public Health. 2022 Feb 17;19(4):2302. doi: 10.3390/ijerph19042302 (PMC8871734; doi:10.3390/ijerph19042302)
Supplement: Supplementary file 1 [file ijerph-19-02302-s001.zip]

Archive with 2 entries (2 files):
- Supplementary Material S1.pdf
- Supplementary material S2.pdf
